# Supplementary material for: Post-translational Modification of LipL32 during Leptospira interrogans Infection
Source: PLoS Negl Trop Dis. 2014 Oct 30;8(10):e3280. doi: 10.1371/journal.pntd.0003280 (PMC4214626; doi:10.1371/journal.pntd.0003280)
Supplement: Table S1 — MS/MS data for unmodified and modified peptides detected in IVCL and RUIL LipL32 protein spots. Peptides containing a confirmed modified lysine residue are shaded grey, and the modified residue is bolded and underlined in the peptide sequence. (XLSX) [file pntd.0003280.s002.xlsx]

## Sheet: Sheet1
LipL32 peptides identified from excised 2D gel protein samples. Shaded cells indicate the presence of a lysine modification
Sample	Sequence	Experimental m/z	Experimental Mr	Experimental Charge	Calculated Mr	m/z Discrepancy	Missed Cleavages	Peptide Score	Peptide e-Value
IVCL 1	K.QAIAAEESLK.K	530.304	1058.59	2	1058.56	0.0338	0	72.52	3.2e-06
IVCL 1	K.QAIAAEESLKK.A	594.353	1186.69	2	1186.66	0.0357	1	82.61	3.3e-07
IVCL 1	R.ISFTTYKPGEVK.G	685.39	1368.77	2	1368.73	0.0373	0	70.57	3.8e-06
IVCL 1	K.LDDDDDGDDTYK.E	693.779	1385.54	2	1385.51	0.0329	0	95.45	1.4e-08
IVCL 1	K.LDDDDDGDDTYKEER.H	600.928	1799.76	3	1799.7	0.0639	1	75.84	6.8e-07
IVCL 1	K.SSFVLSEDTIPGTNETVK.T	962.506	1923	2	1922.95	0.0497	0	72.25	5.2e-07
IVCL 1	K.TLLPYGSVINYYGYVKPGQAPDGLVDGNK.K	1033.56	3097.67	3	3097.58	0.0891	0	98.08	8.2e-10
IVCL 1	K.GSFVASVGLLFPPGIPGVSPLIHSNPEELQK.Q	1062.94	3185.81	3	3185.71	0.0926	0	52.83	1.1e-05
IVCL 2	K.QAIAAEESLK.K	530.283	1058.55	2	1058.56	-0.0101	0	72.56	3.2e-06
IVCL 2	K.QAIAAEESLKK.A	594.325	1186.64	2	1186.66	-0.02	1	87.98	9.7e-08
IVCL 2	K.SFDDLKNIDTK.K	648.317	1294.62	2	1294.64	-0.0202	1	59.28	4.7e-05
IVCL 2	R.ISFTTYKPGEVK.G	685.362	1368.71	2	1368.73	-0.02	0	65.67	1.4e-05
IVCL 2	K.LDDDDDGDDTYKEER.H	600.902	1799.68	3	1799.7	-0.0125	1	70.18	2.6e-06
IVCL 2	K.SSFVLSEDTIPGTNETVK.T	962.468	1922.92	2	1922.95	-0.0254	0	73.91	1.7e-06
IVCL 2	K.TLLPYGSVINYYGYVKPGQAPDGLVDGNK.K	1033.52	3097.54	3	3097.58	-0.0348	0	106.75	6.1e-10
IVCL 2	K.GSFVASVGLLFPPGIPGVSPLIHSNPEELQK.Q	1062.89	3185.66	3	3185.71	-0.0497	0	44.87	0.00081
IVCL 2	K.TLLPYGSVINYYGYVKPGQAPDGLVDGNKK.A	807.422	3225.66	4	3225.67	-0.0108	1	62.17	1.4e-05
RUIL 1	R.IKIPNPPK.S	453.802	905.589	2	905.57	0.0194	1	35.68	0.013
RUIL 1	K.QAIAAEESLK.K	530.287	1058.56	2	1058.56	-0.0023	0	67.16	1.1e-05
RUIL 1	K.QAIAAEESLKK.A	594.35	1186.68	2	1186.66	0.029	1	82.75	3.2e-07
RUIL 1	K.QAIAAEESLKK.A	615.366	1228.72	2	1228.67	0.0505	1	78.81	7.5e-07
RUIL 1	K.SFDDLKNIDTK.K	669.356	1336.7	2	1336.65	0.0457	1	58.32	6.2e-05
RUIL 1	R.ISFTTYKPGEVK.G	685.395	1368.78	2	1368.73	0.047	0	70.63	4.5e-06
RUIL 1	K.LDDDDDGDDTYK.E	693.782	1385.55	2	1385.51	0.0378	0	88.32	7.4e-08
RUIL 1	R.ISFTTYKPGEVK.G	706.404	1410.79	2	1410.74	0.0537	0	60.81	4.3e-05
RUIL 1	K.IPNPPKSFDDLK.N	471.6	1411.78	3	1411.73	0.0442	1	27.61	0.036
RUIL 1	K.LDDDDDGDDTYKEER.H	600.928	1799.76	3	1799.7	0.0648	1	86.28	2.3e-08
RUIL 1	K.LDDDDDGDDTYKEER.H	614.933	1841.78	3	1841.74	0.0345	1	32.26	0.0032
RUIL 1	K.SSFVLSEDTIPGTNETVK.T	962.506	1923	2	1922.95	0.0493	0	67.19	1.7e-06
RUIL 1	K.SSFVLSEDTIPGTNETVK.T	983.521	1965.03	2	1964.96	0.0695	0	83.65	3.8e-08
RUIL 1	K.TLLPYGSVINYYGYVKPGQAPDGLVDGNK.K	1033.56	3097.67	3	3097.58	0.0914	0	106.5	1.3e-10
RUIL 1	K.GSFVASVGLLFPPGIPGVSPLIHSNPEELQK.Q	1062.94	3185.81	3	3185.71	0.0955	0	32.28	0.0016
RUIL 1	K.TLLPYGSVINYYGYVKPGQAPDGLVDGNKK.A	807.447	3225.76	4	3225.67	0.0888	1	82.44	1.9e-08
RUIL 2	R.IKIPNPPK.S	474.802	947.59	2	947.58	0.0098	1	31.61	0.0033
RUIL 2	K.QAIAAEESLK.K	530.287	1058.56	2	1058.56	-0.0005	0	74.08	2.2e-06
RUIL 2	K.QAIAAEESLKK.A	594.327	1186.64	2	1186.66	-0.0157	1	87.99	9.7e-08
RUIL 2	K.QAIAAEESLKK.A	410.559	1228.65	3	1228.7	-0.0479	1	42.49	0.0001
RUIL 2	K.QAIAAEESLKK.A	615.34	1228.67	2	1228.67	-0.0001	1	84.17	2.2e-07
RUIL 2	K.SFDDLKNIDTK.K	648.318	1294.62	2	1294.64	-0.0191	1	60.49	2.9e-06
RUIL 2	K.SFDDLKNIDTK.K	669.328	1336.64	2	1336.69	-0.0451	1	50.97	0.00034
RUIL 2	R.ISFTTYKPGEVK.G	685.361	1368.71	2	1368.73	-0.0224	0	71.44	3.2e-06
RUIL 2	R.ISFTTYKPGEVK.G	706.373	1410.73	2	1410.74	-0.0076	0	67.56	9.1e-06
RUIL 2	K.LDDDDDGDDTYKEER.H	900.862	1799.71	2	1799.7	0.0135	1	92.01	6.4e-09
RUIL 2	K.LDDDDDGDDTYKEER.H	921.862	1841.71	2	1841.71	0.002	1	48.23	3.7e-05
RUIL 2	K.SSFVLSEDTIPGTNETVK.T	962.469	1922.92	2	1922.95	-0.0246	0	67.16	1.8e-06
RUIL 2	K.SSFVLSEDTIPGTNETVK.T	983.49	1964.97	2	1964.96	0.0081	0	56.5	1.9e-05
RUIL 2	K.TLLPYGSVINYYGYVKPGQAPDGLVDGNK.K	1033.52	3097.55	3	3097.58	-0.0244	0	95.56	1.4e-09
RUIL 2	K.GSFVASVGLLFPPGIPGVSPLIHSNPEELQK.Q	1062.9	3185.69	3	3185.71	-0.023	0	48.55	0.00011
RUIL 2	K.TLLPYGSVINYYGYVKPGQAPDGLVDGNKK.A	1076.22	3225.64	3	3225.67	-0.0298	1	85.12	2e-08
